# Supplementary material for: Genomic epidemiology analysis of extremely drug-resistant tuberculosis in Shanghai, China
Source: Emerg Microbes Infect. 2025 Jun 23;14(1):2521842. doi: 10.1080/22221751.2025.2521842 (PMC12231322; doi:10.1080/22221751.2025.2521842)
Supplement: Supplementary Table 1.xlsx [file TEMI_A_2521842_SM5153.xlsx]

## Sheet: Supplementary Table 1
Supplementary Table 1. Demographic and clinical characteristics of EDR-TB participants.
Patient	Cluster ID	Sex	Age	Household registration	Latitude	Longitude	Patient source	Sputum smear positive	Treatment history	Treatment outcomes
11_0389	1	male	28	Resident	31.334708	121.480629	Symptomatic visits	No	Retreatment	Failure
17_0294	1	male	60	Resident	31.299111	121.465651	Symptomatic visits	Yes	New cases	Death
17_0260	1	male	70	Resident	31.271752	121.424077	Symptomatic visits	No	New cases	Cured/completion
13_0268	2	male	45	Resident	31.2035	121.296	Symptomatic visits	Yes	Retreatment	Cured/completion
12_1655	2	male	61	Migrant	30.9229	121.466	Symptomatic visits	Yes	Retreatment	Others/Uknown
11_1731	3	female	22	Migrant	22.884472	115.207596	Tracking after referrals	Yes	New cases	Cured/completion
15_0951	3	male	28	Migrant	31.089708	121.419088	Symptomatic visits	No	New cases	Cured/completion
15_0863	3	male	27	Migrant	31.075651	121.271661	Close contact tracing	No	New cases	Others/Uknown
17_0225	3	male	26	Migrant	31.1684	121.335	Symptomatic visits	Yes	Retreatment	Cured/completion
18_0386	3	male	38	Migrant	31.133723	121.395333	Close contact tracing	Yes	Retreatment	Cured/completion
14_2198	4	male	71	Resident	31.156204	121.498269	Tracking after referrals	Yes	New cases	Others/Uknown
13_2195	4	male	27	Resident			Others	Unknown	New cases	Cured/completion
09_0588	5	male	54	Resident	31.371732	121.709121	Symptomatic visits	Yes	Retreatment	Others/Uknown
13_0243	5	male	57	Resident	31.0689	121.245	Physical examination	Yes	Retreatment	Cured/completion
13_0508	5	male	62	Resident	31.521319	121.715068	Symptomatic visits	Yes	New cases	Cured/completion
08_1283	6	male	47	Resident	31.239084	121.309015	Tracking after referrals	Yes	New cases	Death
08_1284	6	female	78	Resident	31.285854	121.406956	Tracking after referrals	Yes	New cases	Cured/completion
12_2164	7	male	84	Resident	31.153443	121.765791	Symptomatic visits	No	Retreatment	Death
09_1011	7	male	57	Resident	31.078007	121.798289	Symptomatic visits	Yes	New cases	Death
11_0144	7	male	41	Resident	31.195796	121.686203	Symptomatic visits	Yes	Retreatment	Failure
17_0022	7	male	56	Resident	31.126512	121.598877	Tracking after referrals	Yes	Retreatment	Cured/completion
17_0302	7	male	77	Resident	31.183477	121.695744	Symptomatic visits	Yes	Retreatment	Death
13_0300	7	male	53	Resident	31.436320	121.172037	Symptomatic visits	Unknown	New cases	Others/Uknown
18_0409	7	female	43	Resident	31.099673	121.501735	Symptomatic visits	Yes	New cases	Cured/completion
07_0301	7	female	40	Resident	31.240120	121.637730	Symptomatic visits	Unknown	New cases	Lost to follow-up
07_0826	7	male	43	Resident	31.225810	121.736855	Symptomatic visits	Yes	New cases	Cured/completion
10_0773	non	male	65	Resident	31.737052	121.443148	Symptomatic visits	No	Retreatment	Death
13_1418	non	male	67	Resident	31.1173	121.376	Symptomatic visits	Yes	Retreatment	Cured/completion
09_1778	non	male	46	Resident	31.0278	121.425	Physical examination	Yes	New cases	Cured/completion
09_1780	non	male	59	Resident	31.0278	121.425	Symptomatic visits	Yes	New cases	Cured/completion
10_0757	non	male	52	Resident	31.272277	121.428893	Symptomatic visits	Yes	Retreatment	Cured/completion
11_2228	non	male	64	Resident	31.216643	121.432826	Symptomatic visits	No	New cases	Death
13_0216	non	male	58	Resident	31.169610	121.631428	Symptomatic visits	No	Retreatment	Cured/completion
14_0205	non	male	30	Resident	31.316505	121.529169	Symptomatic visits	Yes	New cases	Cured/completion
14_0417	non	male	41	Resident	31.550152	121.679567	Symptomatic visits	No	New cases	Cured/completion
15_0172	non	female	33	Resident	31.259147	121.592930	Symptomatic visits	No	New cases	Cured/completion
16_0380	non	male	55	Resident	31.267447	121.446715	Symptomatic visits	No	New cases	Cured/completion
16_1367	non	male	62	Resident	31.061781	121.394301	Symptomatic visits	Yes	New cases	Cured/completion
09_0298	non	male	51	Migrant	31.264515	121.406318	Symptomatic visits	Yes	Retreatment	Cured/completion
10_1628	non	male	29	Migrant	31.138121	121.315640	Tracking after referrals	Yes	New cases	Cured/completion
12_0619	non	male	27	Migrant	31.291782	121.466434	Symptomatic visits	No	Retreatment	Cured/completion
12_2051	non	male	54	Migrant	31.174972	121.492165	Symptomatic visits	Yes	Retreatment	Death
13_2412	non	male	23	Migrant	30.844657	121.514298	Symptomatic visits	Yes	Retreatment	Failure
13_0297	non	male	26	Migrant	31.260074	121.115690	Symptomatic visits	Yes	Retreatment	Failure
14_0338	non	male	59	Migrant	30.906213	121.642592	Symptomatic visits	No	New cases	Cured/completion
16_0959	non	male	29	Migrant	31.019318	121.461698	Symptomatic visits	Yes	Retreatment	Death
17_0403	non	female	18	Resident	31.333313	121.523292	Symptomatic visits	No	New cases	Cured/completion
17_0329	non	male	26	Migrant	31.399931	121.339202	Symptomatic visits	Yes	New cases	Cured/completion
17_0366	non	male	23	Migrant	31.181773	121.554907	Symptomatic visits	No	New cases	Cured/completion
18_0666	non	male	26	Migrant	31.101741	121.247419	Close contact tracing	Yes	New cases	Cured/completion
18_0384	non	male	30	Resident	31.257451	121.469781	Symptomatic visits	Yes	Retreatment	Cured/completion
08_1445	non	male	53	Resident	31.120819	121.546550	Symptomatic visits	Yes	Retreatment	Cured/completion
06_0006	non	male	52	Resident	31.258476	121.447699	Symptomatic visits	No	Retreatment	Death
11_0344	non	male	53	Resident	31.222030	121.423142	Tracking after referrals	No	Retreatment	Cured/completion
13_0993	non	female	51	Migrant	31.1173	121.376	Others	Unknown	Retreatment	Failure
13_0329	non	male	52	Migrant	na	na	Others	Unknown	New cases	Others/Uknown
14_0536	non	female	40	Resident	na	na	Others	Unknown	New cases	Failure
16_0553	non	male	72	Resident	na	na	Others	Unknown	New cases	Others/Uknown
